# Supplementary material for: Association between Vitamin D Supplementation and Cancer Mortality: A Systematic Review and Meta-Analysis
Source: Cancers (Basel). 2022 Jul 30;14(15):3717. doi: 10.3390/cancers14153717 (PMC9367315; doi:10.3390/cancers14153717)
Supplement: Supplementary file 1 [file cancers-14-03717-s001.zip]

Archive with 2 entries (2 files):
- 0722_Supplemental e-material_new.pdf
- PRISMA 2020 Main Checklist.pdf
